# Supplementary material for: Delta-Radiomics Predicts Response to First-Line Oxaliplatin-Based Chemotherapy in Colorectal Cancer Patients with Liver Metastases
Source: Cancers (Basel). 2022 Jan 4;14(1):241. doi: 10.3390/cancers14010241 (PMC8750408; doi:10.3390/cancers14010241)
Supplement: Supplementary file 1 [file cancers-14-00241-s001.zip]

Archive with 1 entries (1 files):
- cancers-1531682-supplementary.pdf
